# Supplementary material for: Potential for Prebiotic Stabilized Cornus mas L. Lyophilized Extract in the Prophylaxis of Diabetes Mellitus in Streptozotocin Diabetic Rats
Source: Antioxidants (Basel). 2022 Feb 14;11(2):380. doi: 10.3390/antiox11020380 (PMC8868578; doi:10.3390/antiox11020380)
Supplement: Supplementary file 1 [file antioxidants-11-00380-s001.zip]

Archive with 1 entries (1 files):
- antioxidants-1576143-supplementary.pdf
